# Supplementary material for: Structure of a human cap-dependent 48S translation pre-initiation complex
Source: Nucleic Acids Res. 2018 Feb 1;46(5):2678–89. doi: 10.1093/nar/gky054 (PMC5861459; doi:10.1093/nar/gky054)
Supplement: Supplementary Data [file gky054_supp.zip]

Archive with 4 entries (4 files):
- gky054_Supp.pdf
- nar-01614-r-2017-File008.pdf
- nar-01614-r-2017-File009.pdf
- nar-01614-r-2017-File010.pdf
